# Supplementary material for: Effect of Probiotics and Prebiotics on Immune Response to Influenza Vaccination in Adults: A Systematic Review and Meta-Analysis of Randomized Controlled Trials
Source: Nutrients. 2017 Oct 27;9(11):1175. doi: 10.3390/nu9111175 (PMC5707647; doi:10.3390/nu9111175)
Supplement: Supplementary file 1 [file nutrients-09-01175-s001.zip]

Archive with 30 entries (27 files):
- nutrients-229717-supplementary/
- nutrients-229717-supplementary/.DS_Store
- __MACOSX/
- __MACOSX/nutrients-229717-supplementary/
- __MACOSX/nutrients-229717-supplementary/._.DS_Store
- nutrients-229717-supplementary/Figure S1 Funnel plot H1N1 seroprotection.png
- __MACOSX/nutrients-229717-supplementary/._Figure S1 Funnel plot H1N1 seroprotection.png
- nutrients-229717-supplementary/Figure S2 Funnel plot H3N2 seroprotection.png
- __MACOSX/nutrients-229717-supplementary/._Figure S2 Funnel plot H3N2 seroprotection.png
- nutrients-229717-supplementary/Figure S3 Funnel plot B seroprotection.png
- __MACOSX/nutrients-229717-supplementary/._Figure S3 Funnel plot B seroprotection.png
- nutrients-229717-supplementary/Figure S4 Funnel plot H1N1 seroconversion.png
- __MACOSX/nutrients-229717-supplementary/._Figure S4 Funnel plot H1N1 seroconversion.png
- nutrients-229717-supplementary/Figure S5 Funnel plot H3N2 seroconversion.png
- __MACOSX/nutrients-229717-supplementary/._Figure S5 Funnel plot H3N2 seroconversion.png
- nutrients-229717-supplementary/Figure S6 Funnel plot B seroconversion.png
- __MACOSX/nutrients-229717-supplementary/._Figure S6 Funnel plot B seroconversion.png
- nutrients-229717-supplementary/Table S1 PRISMA-p checklist.docx
- __MACOSX/nutrients-229717-supplementary/._Table S1 PRISMA-p checklist.docx
- nutrients-229717-supplementary/Table S2 Detailed searching strategy.docx
- __MACOSX/nutrients-229717-supplementary/._Table S2 Detailed searching strategy.docx
- nutrients-229717-supplementary/Table S3 Quality assessment of included studies based on Cochrane risk of Bias tool.docx
- __MACOSX/nutrients-229717-supplementary/._Table S3 Quality assessment of included studies based on Cochrane risk of Bias tool.docx
- nutrients-229717-supplementary/Table S4 Publication bias assessment with Egger's regression.docx
- __MACOSX/nutrients-229717-supplementary/._Table S4 Publication bias assessment with Egger's regression.docx
- nutrients-229717-supplementary/Table S5. Compliance of supplements in different studies.docx
- __MACOSX/nutrients-229717-supplementary/._Table S5. Compliance of supplements in different studies.docx
- nutrients-229717-supplementary/Table S6. Subgroup analysis of odds ratio of seroprotection and seroconversion rate for difference vaccine strains based on different probiotic strains.docx
- __MACOSX/nutrients-229717-supplementary/._Table S6. Subgroup analysis of odds ratio of seroprotection and seroconversion rate for difference vaccine strains based on different probiotic strains.docx
- __MACOSX/._nutrients-229717-supplementary
